# Supplementary material for: Caveolin-3 and Caveolin-1 Interaction Decreases Channel Dysfunction Due to Caveolin-3 Mutations
Source: Int J Mol Sci. 2024 Jan 12;25(2):980. doi: 10.3390/ijms25020980 (PMC10816214; doi:10.3390/ijms25020980)
Supplement: Supplementary file 1 [file ijms-25-00980-s001.zip]

Archive with 1 entries (1 files):
- ijms-2747857-supplementary.pdf
